# Supplementary material for: Ablative Radiotherapy Reprograms the Tumor Microenvironment of a Pancreatic Tumor in Favoring the Immune Checkpoint Blockade Therapy
Source: Int J Mol Sci. 2021 Feb 19;22(4):2091. doi: 10.3390/ijms22042091 (PMC7923299; doi:10.3390/ijms22042091)
Supplement: Supplementary file 1 [file ijms-22-02091-s001.zip]

Archive with 11 entries (8 files):
- Supplementary Material/
- Supplementary Material/Figure S1.tif
- __MACOSX/
- __MACOSX/Supplementary Material/
- __MACOSX/Supplementary Material/._Figure S1.tif
- Supplementary Material/Figure S2.tif
- __MACOSX/Supplementary Material/._Figure S2.tif
- Supplementary Material/Figure S3.tif
- __MACOSX/Supplementary Material/._Figure S3.tif
- Supplementary Material/Supplementary Material.docx
- __MACOSX/Supplementary Material/._Supplementary Material.docx
